# Supplementary material for: Severe Bottleneck Impacted the Genomic Structure of Egg-Eating Cichlids in Lake Victoria
Source: Mol Biol Evol. 2024 May 24;41(6):msae093. doi: 10.1093/molbev/msae093 (PMC11166178; doi:10.1093/molbev/msae093)
Supplement: msae093_Supplementary_Data [file msae093_supplementary_data.zip]

Archive with 4 entries (4 files):
- Imamoto_supplementary_tables_revised.final.xlsx
- Imamoto_supplementary_figure6.pdf
- Imamoto_supplementary_figures_revised.final.pdf
- Imamoto_supplementary_legends_revised.final.pdf
