# Supplementary material for: Severe Bottleneck Impacted the Genomic Structure of Egg-Eating Cichlids in Lake Victoria
Source: Mol Biol Evol. 2024 May 24;41(6):msae093. doi: 10.1093/molbev/msae093 (PMC11166178; doi:10.1093/molbev/msae093)
Supplement: msae093_Supplementary_Data [file msae093_supplementary_data.zip › Imamoto_supplementary_tables_revised.final.xlsx]

## Sheet: Table S1
Color	Genus + species	Sample ID	BioSample accession ID	Reference	Lake / River	Locality	Diet	Sampled year	ds1	ds2	ds3	Label in ADMIXTURE
paedophage	Haplochromis sp. 'matumbi hunter'	HMh23	SAMD00776973	This study	Lake Victoria	Nyegezi	Eggs	2018	+	+	+	17
paedophage	Haplochromis sp. 'matumbi hunter'	HMh24	SAMD00776974	This study	Lake Victoria	Nyegezi	Eggs	2018	+	+	+	18
paedophage	Haplochromis sp. 'matumbi hunter'	HMh25	SAMD00776975	This study	Lake Victoria	Nyegezi	Eggs	2018	+	+	+	19
paedophage	Haplochromis sp. 'matumbi hunter'	HMh26	SAMD00776976	This study	Lake Victoria	Kilimo Island	Eggs	2018	+	+	+	13
paedophage	Haplochromis sp. 'matumbi hunter'	HMh27	SAMD00776977	This study	Lake Victoria	Kilimo Island	Eggs	2018	+	+	+	14
paedophage	Haplochromis sp. 'matumbi hunter'	HMh28	SAMD00776978	This study	Lake Victoria	Kilimo Island	Eggs	2018	+	+	+	15
paedophage	Haplochromis sp. 'matumbi hunter'	HMh58	SAMD00776979	This study	Lake Victoria	Kilimo Island	Eggs	2018	+	+	+	16
paedophage	Haplochromis sp. 'matumbi hunter'	Hmat01	SAMN15891820	McGee et al. (2020)	Lake Victoria	unknown	Eggs		+	+	+	20
paedophage	Haplochromis microdon	Hmic49	SAMD00776980	This study	Lake Victoria	Bwiru Bay	Eggs	2006	+	+	+	21
paedophage	Haplochromis microdon	Hmic51	SAMD00776981	This study	Lake Victoria	Kilimo Island	Eggs	2018	+	+	+	22
paedophage	Haplochromis microdon	Hmic50	SAMD00776982	This study	Lake Victoria	Butimba Bay	Eggs	2018	+	+	+	23
	Haplochromis chilotes	HC04	SAMD00269294	Nakamura et al. (2021)	Lake Victoria	Kilimo Island	Insects	2009	+	+	+	57
	Haplochromis chilotes	HC19	SAMD00776983	This study	Lake Victoria	Kilimo Island	Insects	2018	+	+	+	58
	Haplochromis chilotes	HC20	SAMD00776984	This study	Lake Victoria	Kilimo Island	Insects	2018	+	+	+	59
	Haplochromis chilotes	HC21	SAMD00776985	This study	Lake Victoria	Kilimo Island	Insects	2018	+	+	+	60
	Haplochromis chilotes	HC22	SAMD00776986	This study	Lake Victoria	Kilimo Island	Insects	2018	+	+	+	61
	Haplochromis chilotes	HC36	SAMD00776987	This study	Lake Victoria	Kilimo Island	Insects	2018	+	+	+	62
	Haplochromis chilotes	HC01	SAMD00269291	Nakamura et al. (2021)	Lake Victoria	Nyegezi	Insects	2006	+	+	-	63
	Haplochromis chilotes	HC34	SAMD00776988	This study	Lake Victoria	Nyegezi	Insects	2018	+	+	-	64
	Haplochromis chilotes	HC35	SAMD00776989	This study	Lake Victoria	Nyegezi	Insects	2009	+	+	-	65
	Haplochromis sauvagei	HS08	SAMD00269298	Nakamura et al. (2021)	Lake Victoria	Kilimo Island	Insects	2009	+	+	+	66
	Haplochromis sauvagei	HS29	SAMD00776990	This study	Lake Victoria	Nyegezi	Insects	2018	+	+	+	69
	Haplochromis sauvagei	HS30	SAMD00776991	This study	Lake Victoria	Nyegezi	Insects	2018	+	+	+	70
	Haplochromis sauvagei	HS31	SAMD00776992	This study	Lake Victoria	Kilimo Island	Insects	2018	+	+	+	67
	Haplochromis sauvagei	HS32	SAMD00776993	This study	Lake Victoria	Kilimo Island	Insects	2018	+	+	+	68
	Lithochromis rufus	LR13	SAMD00269303	Nakamura et al. (2021)	Lake Victoria	Nyaruwambu	Insects	2006	+	+	+	73
	Lithochromis rufus	LR14	SAMD00269304	Nakamura et al. (2021)	Lake Victoria	Nyegezi	Insects	2006	+	+	+	76
	Lithochromis rufus	LR15	SAMD00269305	Nakamura et al. (2021)	Lake Victoria	Kilimo Island	Insects	2009	+	+	+	71
	Lithochromis rufus	LR16	SAMD00269306	Nakamura et al. (2021)	Lake Victoria	Kilimo Island	Insects	2009	+	+	+	72
	Lithochromis rufus	LR17	SAMD00269307	Nakamura et al. (2021)	Lake Victoria	Nyaruwambu	Insects	2009	+	+	+	74
	Lithochromis rufus	LR18	SAMD00269308	Nakamura et al. (2021)	Lake Victoria	Nyaruwambu	Insects	2009	+	+	+	75
Pundamilia I	Pundamilia nyererei	Pnye02	SAMN05711167	Meier et al. (2017)	Lake Victoria	Makobe Island	Plankton		+	+	+	28
Pundamilia I	Pundamilia nyererei	Pnye03	SAMN05711165	Meier et al. (2017)	Lake Victoria	Makobe Island	Plankton		+	+	+	29
Pundamilia I	Pundamilia nyererei	Pnye04	SAMN05711163	Meier et al. (2017)	Lake Victoria	Makobe Island	Plankton		+	+	+	30
Pundamilia I	Pundamilia nyererei	Pnye05	SAMN05711162	Meier et al. (2017)	Lake Victoria	Makobe Island	Plankton		+	+	+	31
Pundamilia I	Pundamilia nyererei	Pnye06	SAMN15891801	McGee et al. (2020)	Lake Victoria	unknown	Plankton		+	+	+	32
	Pundamilia pundamilia	Ppun01	SAMN05711183	Meier et al. (2017)	Lake Victoria	Makobe Island	Insects		+	+	+	52
	Pundamilia pundamilia	Ppun02	SAMN05711178	Meier et al. (2017)	Lake Victoria	Makobe Island	Insects		+	+	+	53
	Pundamilia pundamilia	Ppun03	SAMN05711175	Meier et al. (2017)	Lake Victoria	Makobe Island	Insects		+	+	+	54
	Pundamilia pundamilia	Ppun04	SAMN05711174	Meier et al. (2017)	Lake Victoria	Makobe Island	Insects		+	+	+	55
	Pundamilia pundamilia	Ppun05	SAMN15891778	McGee et al. (2020)	Lake Victoria	unknown	Insects		+	+	+	56
	Astatotilapia stappersii	Asta02	SAMN09786240	Weber et al. (2021)	Rusizi River	unknown	unknown		+	+	-	7
	Astatotilapia stappersii	Asta03	SAMN09786241	Weber et al. (2021)	Rusizi River	unknown	unknown		+	+	-	8
	Astatotilapia stappersii	Asta04	SAMN09786238	Weber et al. (2021)	Rusizi River	unknown	unknown		+	+	-	9
	Astatotilapia stappersii	Asta05	SAMN09786239	Weber et al. (2021)	Rusizi River	unknown	unknown		+	+	-	10
	Astatotilapia stappersii	Asta06	SAMN09786232	Weber et al. (2021)	Rusizi River	unknown	unknown		+	+	-	11
	Astatotilapia stappersii	Asta07	SAMN09786231	Weber et al. (2021)	Rusizi River	unknown	unknown		+	+	-	12
	Astatotilapia bloyeti	Ablo01	SAMN09786231	Malinsky et al. (2018)	Nala	unknown	unknown		+	-	-	0
	Astatotilapia bloyeti	Ablo02	SAMN09786231	Malinsky et al. (2018)	Burungi	unknown	unknown		+	-	-	1
	Astatotilapia bloyeti	Ablo03	SAMN09786231	Malinsky et al. (2018)	Kumba	unknown	unknown		+	-	-	2
	Astatotilapia paludinosa	Apal01	SAMN12124021	Svardal et al. (2020)	Malagarasi River	unknown	unknown		+	-	-	3
	Haplochromis gracilior	Hgra01	SAMN06066473	Meier et al. (2017)	Lake Kivu	unknown	Omnivorous		+	-	-	4
	Thoracochromis pharyngalis	Tpha01	SAMN06066504	Meier et al. (2017)	Lake Edward	unknown	Snails		+	-	-	5
paedophage	Lipochromis cryptodon	Lcry01	SAMN15891831	McGee et al. (2020)	Lake Victoria	unknown	Eggs		+	-	+	24
paedophage	Lipochromis sp. 'velvet black cryptodon'	Lvel01	SAMN15891866	McGee et al. (2020)	Lake Victoria	unknown	Eggs		+	-	+	25
paedophage	Lipochromis melanopterus	Lmel01	SAMN15891824	McGee et al. (2020)	Lake Victoria	unknown	Eggs		+	-	+	26
paedophage	Lipochromis parvidens	Lpar01	SAMN15891807	McGee et al. (2020)	Lake Victoria	unknown	Eggs		+	-	+	27
Pundamilia I	Pundamilia sp. 'nyererei-like'	Pnyel01	SAMN05711242	Meier et al. (2017)	Lake Victoria	Python Island	unknown		+	-	-	33
Pundamilia I	Pundamilia sp. 'nyererei-like'	Pnyel02	SAMN05711241	Meier et al. (2017)	Lake Victoria	Python Island	unknown		+	-	-	34
Pundamilia I	Pundamilia sp. 'nyererei-like'	Pnyel03	SAMN05711237	Meier et al. (2017)	Lake Victoria	Python Island	unknown		+	-	-	35
Pundamilia I	Pundamilia sp. 'nyererei-like'	Pnyel04	SAMN05711235	Meier et al. (2017)	Lake Victoria	Python Island	unknown		+	-	-	36
Pundamilia I	Pundamilia sp. 'pundamilia-like'	Ppunl01	SAMN05711264	Meier et al. (2017)	Lake Victoria	Python Island	unknown		+	-	-	37
Pundamilia I	Pundamilia sp. 'pundamilia-like'	Ppunl02	SAMN05711263	Meier et al. (2017)	Lake Victoria	Python Island	unknown		+	-	-	38
Pundamilia I	Pundamilia sp. 'pundamilia-like'	Ppunl03	SAMN05711262	Meier et al. (2017)	Lake Victoria	Python Island	unknown		+	-	-	39
Pundamilia I	Pundamilia sp. 'pundamilia-like'	Ppunl04	SAMN05711261	Meier et al. (2017)	Lake Victoria	Python Island	unknown		+	-	-	40
Pundamilia I	Pundamilia sp. 'big blue red'	Pbig01	SAMN15891860	McGee et al. (2020)	Lake Victoria	unknown	Insects		+	-	-	42
Pundamilia I	Pundamilia igneopinnis	Pign01	SAMN15891859	McGee et al. (2020)	Lake Victoria	unknown	Plankton		+	-	-	43
Pundamilia I	Pundamilia sp. 'orange'	Pora01	SAMN15891840	McGee et al. (2020)	Lake Victoria	unknown	Plankton		+	-	-	41
	Pundamilia sp. 'all red'	Pall01	SAMN15891855	McGee et al. (2020)	Lake Victoria	unknown	Insects		+	-	-	44
	Pundamilia azurea	Pazu01	SAMN15891784	McGee et al. (2020)	Lake Victoria	unknown	Plankton		+	-	-	45
	Pundamilia sp. 'blue giant'	Pblu01	SAMN15891822	McGee et al. (2020)	Lake Victoria	unknown	Insects		+	-	-	46
	Pundamilia sp. 'large red deepwater'	Plar01	SAMN15891788	McGee et al. (2020)	Lake Victoria	unknown	Insects		+	-	-	47
	Pundamilia macrocephala	Pmac01	SAMN15891828	McGee et al. (2020)	Lake Victoria	unknown	Insects		+	-	-	48
	Pundamilia sp. 'pink anal'	Ppin01	SAMN15891792	McGee et al. (2020)	Lake Victoria	unknown	Plankton		+	-	-	50
	Paralabidochromis sp. 'orange anal picker'	Poap01	SAMN15891854	McGee et al. (2020)	Lake Victoria	unknown	unknown		+	-	-	49
	Ptyochromis prodromus	Ppro01	SAMN15891827	McGee et al. (2020)	Lake Victoria	unknown	NAN		+	-	-	51
	Astatotilapia sp. 'nubila rocks'	Anub01	SAMN15891800	McGee et al. (2020)	Lake Victoria	unknown	Insects		+	-	-	77
	Haplochromis velifer	Avel01	SAMN15891852	McGee et al. (2020)	Lake Victoria	unknown	Insects		+	-	-	78
	Enterochromis sp. ‘blue’	Eblu01	SAMN15891833	McGee et al. (2020)	Lake Victoria	unknown	NAN		+	-	-	79
	Enterochromis cinctus	Ecin01	SAMN15891775	McGee et al. (2020)	Lake Victoria	unknown	NAN		+	-	-	80
	Enterochromis coprologus	Ecop01	SAMN15891789	McGee et al. (2020)	Lake Victoria	unknown	NAN		+	-	-	81
	Enterochromis sp. ‘red’	Ered01	SAMN15891832	McGee et al. (2020)	Lake Victoria	unknown	NAN		+	-	-	82
	Haplochromis bicolor	Hbic01	SAMN15891847	McGee et al. (2020)	Lake Victoria	unknown	NAN		+	-	-	83
	Haplochromis sp. ‘brown snout’	Hbrs01	SAMN15891850	McGee et al. (2020)	Lake Victoria	unknown	NAN		+	-	-	84
	Haplochromis cavifrons	Hcav01	SAMN15891771	McGee et al. (2020)	Lake Victoria	unknown	Fish		+	-	-	85
	Harpagochromis sp. 'checkmate'	Hche01	SAMN04158999	McGee et al. (2016)	Lake Victoria	unknown	Fish		+	-	-	86
	Haplochromis crassilabris	Hcra01	SAMN15891819	McGee et al. (2020)	Lake Victoria	unknown	NAN		+	-	-	87
	Haplochromis cyaneus	Hcya01	SAMN15891780	McGee et al. (2020)	Lake Victoria	unknown	NAN		+	-	-	88
	Haplochromis sp. 'deepwater rock sheller'	Hdrs01	SAMN15891776	McGee et al. (2020)	Lake Victoria	unknown	NAN		+	-	-	89
	Haplochromis sp. 'deepwater giant'	Hdwg01	SAMN15891830	McGee et al. (2020)	Lake Victoria	unknown	NAN		+	-	-	90
	Haplochromis fischeri	Hfis01	SAMN15891846	McGee et al. (2020)	Lake Victoria	unknown	NAN		+	-	-	91
	Haplochromis hiatus	Hhia01	SAMN15891868	McGee et al. (2020)	Lake Victoria	unknown	NAN		+	-	-	92
	Haplochromis howesi	Hhow01	SAMN15891787	McGee et al. (2020)	Lake Victoria	unknown	Fish		+	-	-	93
	Harpagochromis sp. 'orange rock hunter'	Hora01	SAMN15685451	Urban et al. (2020)	Lake Victoria	unknown	Fish		+	-	-	94
	Harpagochromis sp. 'orange rock hunter'	Hora02	SAMN15891858	McGee et al. (2020)	Lake Victoria	unknown	Fish		+	-	-	95
	Haplochromis iris	Hiri01	SAMN15891867	McGee et al. (2020)	Lake Victoria	unknown	NAN		+	-	-	96
	Haplochromis ishmaeli	Hish01	SAMN15685441	Urban et al. (2020)	Lake Victoria	unknown	Snails		+	-	-	97
	Haplochromis ishmaeli	Hish02	SAMN15891861	McGee et al. (2020)	Lake Victoria	unknown	Snails		+	-	-	98
	Haplochromis lividus	Hliv01	SAMN15891808	McGee et al. (2020)	Lake Victoria	unknown	NAN		+	-	-	99
	Haplochromis megalops	Hmeg01	SAMN15891841	McGee et al. (2020)	Lake Victoria	unknown	NAN		+	-	-	100
	Haplochromis sp. 'odd upper'	Hodd01	SAMN15891839	McGee et al. (2020)	Lake Victoria	unknown	Fish		+	-	-	101
	Haplochromis paropius	Hpar01	SAMN15685443	Urban et al. (2020)	Lake Victoria	unknown	Algae		+	-	-	102
	Haplochromis plagiodon	Hpla01	SAMN15891774	McGee et al. (2020)	Lake Victoria	unknown	NAN		+	-	-	103
	Haplochromis sp. 'purple yellow'	Hpur01	SAMN15891803	McGee et al. (2020)	Lake Victoria	unknown	Algae		+	-	-	104
	Hoplotilapia cf retrodens	Hret01	SAMN15891804	McGee et al. (2020)	Lake Victoria	unknown	NAN		+	-	-	105
	Haplochromis serranus	Hser01	SAMN15685449	Urban et al. (2020)	Lake Victoria	unknown	Fish		+	-	-	106
	Haplochromis tanaos	Htan01	SAMN15891835	McGee et al. (2020)	Lake Victoria	unknown	Plankton		+	-	-	107
	Haplochromis thereuterion	Hthe01	SAMN15685453	Urban et al. (2020)	Lake Victoria	unknown	Insects		+	-	-	108
	Haplochromis sp. 'thickskin'	Hthi01	SAMN15891834	McGee et al. (2020)	Lake Victoria	unknown	Insects		+	-	-	109
	Haplochromis theliodon	Htld01	SAMN15891848	McGee et al. (2020)	Lake Victoria	unknown	NAN		+	-	-	110
	Haplochromis vanoijeni	Hvnj01	SAMN15891777	McGee et al. (2020)	Lake Victoria	unknown	NAN		+	-	-	111
	Haplochromis vonlinnei	Hvon01	SAMN15891795	McGee et al. (2020)	Lake Victoria	unknown	Fish		+	-	-	112
	Labrochromis sp. ‘grey’	Lgre01	SAMN15891783	McGee et al. (2020)	Lake Victoria	unknown	NAN		+	-	-	113
	Lithochromis sp. 'orange'	Lora01	SAMN15891823	McGee et al. (2020)	Lake Victoria	unknown	NAN		+	-	-	114
	Lithochromis sp. 'pseudoblue'	Lpse01	SAMN15891825	McGee et al. (2020)	Lake Victoria	unknown	NAN		+	-	-	115
	Lithochromis rubripinnis	Lrub01	SAMN15891836	McGee et al. (2020)	Lake Victoria	unknown	NAN		+	-	-	116
	Lithochromis sp. 'scraper'	Lscr01	SAMN15891793	McGee et al. (2020)	Lake Victoria	unknown	NAN		+	-	-	117
	Haplochromis sp. 'stone'	Lsto01	SAMN15891826	McGee et al. (2020)	Lake Victoria	unknown	Snails		+	-	-	118
	Lithochromis xanthopteryx	Lxan01	SAMN15891838	McGee et al. (2020)	Lake Victoria	unknown	NAN		+	-	-	119
	Lithochromis sp. 'yellow chin'	Lyec01	SAMN15891791	McGee et al. (2020)	Lake Victoria	unknown	NAN		+	-	-	120
	Mbipia mbipi	Mmbi01	SAMN15891779	McGee et al. (2020)	Lake Victoria	unknown	NAN		+	-	-	121
	Haplochromis sp. 'red carp'	Mred01	SAMN15891785	McGee et al. (2020)	Lake Victoria	unknown	Algae		+	-	-	122
	Neochromis gigas	Ngig01	SAMN15891799	McGee et al. (2020)	Lake Victoria	unknown	Algae		+	-	-	123
	Neochromis greenwoodi	Ngre01	SAMN15891805	McGee et al. (2020)	Lake Victoria	unknown	NAN		+	-	-	124
	Neochromis sp. 'long black'	Nlon01	SAMN15891853	McGee et al. (2020)	Lake Victoria	unknown	Algae		+	-	-	125
	Neochromis omnicaeruleus	Nomn01	SAMN15891865	McGee et al. (2020)	Lake Victoria	unknown	NAN		+	-	-	126
	Neochromis rufocaudalis	Nruf01	SAMN15891782	McGee et al. (2020)	Lake Victoria	unknown	Algae		+	-	-	127
	Neochromis sp. ‘unicuspid scraper’	Nuns01	SAMN15891796	McGee et al. (2020)	Lake Victoria	unknown	NAN		+	-	-	128
	Neochromis sp. ‘yellow anal scraper’	Nyas01	SAMN15891864	McGee et al. (2020)	Lake Victoria	unknown	NAN		+	-	-	129
	Haplochromis argenteus	Parg01	SAMN15891806	McGee et al. (2020)	Lake Victoria	unknown	Fish		+	-	-	130
	Paralabidochromis sp. 'blue beadlei'	Pbbe01	SAMN15891851	McGee et al. (2020)	Lake Victoria	unknown	NAN		+	-	-	131
	Paralabidochromis sp. 'blue biter'	Pbbi01	SAMN15891818	McGee et al. (2020)	Lake Victoria	unknown	NAN		+	-	-	132
	Haplochromis chromogynos	Pchr01	SAMN15891802	McGee et al. (2020)	Lake Victoria	unknown	Insects		+	-	-	133
	Platytaeniodus degeni	Pdeg01	SAMN15891837	McGee et al. (2020)	Lake Victoria	unknown	NAN		+	-	-	134
	Haplochromis sp. 'dwarf dentax'	Pdwa01	SAMN15891790	McGee et al. (2020)	Lake Victoria	unknown	Fish		+	-	-	135
	Haplochromis flavipinnis	Pfla01	SAMN15891810	McGee et al. (2020)	Lake Victoria	unknown	Fish		+	-	-	136
	Haplochromis flavus	Pfla02	SAMN15891849	McGee et al. (2020)	Lake Victoria	unknown	Insects		+	-	-	137
	Haplochromis flavus	Pfla03	SAMN04158998	McGee et al. (2016)	Lake Victoria	unknown	NAN		+	-	-	138
	Haplochromis gowersii	Pgow01	SAMN15891809	McGee et al. (2020)	Lake Victoria	unknown	Fish		+	-	-	139
	Pyxichromis orthostoma	Port01	SAMN15891811	McGee et al. (2020)	Lake Victoria	unknown	Fish		+	-	-	140
	Haplochromis perrieri	Pper01	SAMN15891821	McGee et al. (2020)	Lake Victoria	unknown	Fish		+	-	-	141
	Psammochromis riponianus	Prip01	SAMN15891829	McGee et al. (2020)	Lake Victoria	unknown	NAN		+	-	-	142
	Paralabidochromis sp. 'sky blue picker'	Psbp01	SAMN15891856	McGee et al. (2020)	Lake Victoria	unknown	NAN		+	-	-	143
	Haplochromis sp. 'short snout scaper'	Psss01	SAMN15891797	McGee et al. (2020)	Lake Victoria	unknown	Algae		+	-	-	144
	Haplochromis sp. 'supramacrops'	Psup01	SAMN15891773	McGee et al. (2020)	Lake Victoria	unknown	NAN		+	-	-	145
	Haplochromis xenognathus	Pxen01	SAMN15891845	McGee et al. (2020)	Lake Victoria	unknown	Snails		+	-	-	146
	Ptyochromis sp. ‘xenognatus rocks’	Pxer01	SAMN15891786	McGee et al. (2020)	Lake Victoria	unknown	NAN		+	-	-	147
	Pyxichromis sp. 'stripe'	Pyst01	SAMN15891814	McGee et al. (2020)	Lake Victoria	unknown	Fish		+	-	-	148
	Xystichromis sp. 'cherry fin'	Xche01	SAMN15891813	McGee et al. (2020)	Lake Victoria	unknown	Algae		+	-	-	149
	Xystichromis sp. 'ruby green'	Xrub01	SAMN15891812	McGee et al. (2020)	Lake Victoria	unknown	Algae		+	-	-	150
	Haplochromis cf. argens	Yarg01	SAMN15891843	McGee et al. (2020)	Lake Victoria	unknown	Plankton		+	-	-	151
	Yssichromis fusiformis	Yfus01	SAMN15891842	McGee et al. (2020)	Lake Victoria	unknown	Plankton		+	-	-	152
	Yssichromis laparogramma	Ylap01	SAMN15891857	McGee et al. (2020)	Lake Victoria	unknown	Plankton		+	-	-	153
	Yssichromis sp. 'plumbus'	Yplu01	SAMN15891844	McGee et al. (2020)	Lake Victoria	unknown	Plankton		+	-	-	154
	Yssichromis pyrrhocephalus	Ypyr01	SAMN15891869	McGee et al. (2020)	Lake Victoria	unknown	Plankton		+	-	-	155
	Astatotilapia burtoni	Abur05	SAMN09786182	Weber et al. (2021)	Rusizi River	unknown	Omnivorous		-	-	+
	Astatotilapia burtoni	Abur06	SAMN09786183	Weber et al. (2021)	Rusizi River	unknown	Omnivorous		-	-	+
	Astatotilapia burtoni	Abur07	SAMN09786191	Weber et al. (2021)	Rusizi River	unknown	Omnivorous		-	-	+

## Sheet: Table S2
				Tajima's D
species name	π [x 10-3]	F	r2		s2
matumbi hunter	0.73	0.49	0.35	0.07	1.63
H. microdon	1.14	0.23	nan	0.01	0.6
P. nyererei	1.29	0.09	0.28	0.18	0.47
P. pundamilia	1.3	0.08	0.28	0.18	0.49
H. sauvagei	1.13	0.22	0.3	0.02	0.76
H. chilotes	1.12	0.25	0.22	0.32	0.77
L. rufus	1.4	0.06	0.19	-0.16	0.42
A. stappersii	1.73	-0.15	0.22	-0.2	0.4

## Sheet: Table S3
Combination	Mean split time [years]
Asta-Hchi	35914.8
Asta-Hsau	31780.1
Asta-Lruf	36683.1
Asta-Pnye	41210.7
Asta-Ppun	40550.6
Asta-Hmat	38386.7
Hmat-Hchi	19379.2
Hmat-Hsau	18060.3
Hmat-Lruf	21687.6
Hmat-Pnye	15493.5
Hmat-Ppun	20037.8
Hchi-Hsau	17824.1
Hchi-Lruf	16909
Hchi-Pnye	20751.4
Hchi-Ppun	19769.1
Hsau-Lruf	17964.5
Hsau-Pnye	20078.9
Hsau-Ppun	17978
Lruf-Pnye	20546.2
Lruf-Ppun	18833.7
Pnye-Ppun	22055.7
Mean in L. Victoria	19157.9
